# Supplementary material for: Detection of pks Island mRNAs Using Toehold Sensors in Escherichia coli
Source: Life (Basel). 2021 Nov 22;11(11):1280. doi: 10.3390/life11111280 (PMC8625898; doi:10.3390/life11111280)
Supplement: Supplementary file 1 [file life-11-01280-s001.zip]

Archive with 1 entries (1 files):
- Life_SI_1123_corrected.pdf
